# Supplementary material for: Visible-Light-Driven Ag-Modified TiO2 Thin Films Anchored on Bamboo Material with Antifungal Memory Activity against Aspergillus niger
Source: J Fungi (Basel). 2021 Jul 23;7(8):592. doi: 10.3390/jof7080592 (PMC8397055; doi:10.3390/jof7080592)
Supplement: Supplementary file 1 [file jof-07-00592-s001.zip]

Archive with 1 entries (1 files):
- jof-1299045-supplementary.pdf
